# Supplementary material for: UBC Gene Family Analysis in Salvia castanea and Roles of ScUBC2/5 Genes under Abiotic Stress
Source: Plants (Basel). 2024 May 14;13(10):1353. doi: 10.3390/plants13101353 (PMC11125094; doi:10.3390/plants13101353)
Supplement: Supplementary file 1 [file plants-13-01353-s001.zip]

Archive with 1 entries (1 files):
- plants-2950450-supplementary.pdf
